# Supplementary material for: Thiazolidinedione-Conjugated Lupeol Derivatives as Potent Anticancer Agents Through a Mitochondria-Mediated Apoptotic Pathway
Source: Molecules. 2024 Oct 20;29(20):4957. doi: 10.3390/molecules29204957 (PMC11510666; doi:10.3390/molecules29204957)
Supplement: Supplementary file 1 [file molecules-29-04957-s001.zip]

Archive with 1 entries (1 files):
- molecules-3209625-SI.pdf
